# Supplementary material for: Lack of Direct Correlation between Biofilm Formation and Antimicrobial Resistance in Clinical Staphylococcus epidermidis Isolates from an Italian Hospital
Source: Microorganisms. 2022 Jun 6;10(6):1163. doi: 10.3390/microorganisms10061163 (PMC9230108; doi:10.3390/microorganisms10061163)
Supplement: Supplementary file 1 [file microorganisms-10-01163-s001.zip]

Archive with 1 entries (1 files):
- microorganisms-1735467-supplementary.pdf
